# Supplementary material for: Exogenous Calcium Induces Different Hydraulic Strategies in Response to Osmotic Stress in Maize Seedlings
Source: Plants (Basel). 2023 May 16;12(10):1999. doi: 10.3390/plants12101999 (PMC10223354; doi:10.3390/plants12101999)
Supplement: Supplementary file 1 [file plants-12-01999-s001.zip]

Archive with 1 entries (1 files):
- plants-2323496-supplementary.pdf
